# Supplementary material for: Electrochemotherapy in Vulvar Cancer and Cisplatin Combined with Electroporation. Systematic Review and In Vitro Studies
Source: Cancers (Basel). 2021 Apr 21;13(9):1993. doi: 10.3390/cancers13091993 (PMC8122585; doi:10.3390/cancers13091993)
Supplement: Supplementary file 1 [file cancers-13-01993-s001.zip]

Archive with 1 entries (1 files):
- cancers-1176337-supplementary.pdf
